# Supplementary material for: C57BL/6J and C57BL/6NJ Mice Are Differentially Susceptible to Inflammation-Associated Disease Caused by Influenza A Virus
Source: Front Microbiol. 2019 Jan 17;9:3307. doi: 10.3389/fmicb.2018.03307 (PMC6346684; doi:10.3389/fmicb.2018.03307)
Supplement: Supplementary file 1 [file Table_1.XLSX]

## Sheet: Mock
Table S1A. Histopathology matrix, mock infections
Infection:	Mock (PBS)												Mock (PBS)										Mock (PBS)										Mock (PBS)											Mock (PBS)
Time point (post-infection):	Day 1												Day 3										Day 6										Day 9											Day 13
Mouse strain:	C57BL/6J					C57BL/6NJ					P-value		C57BL/6J				C57BL/6NJ				P-value		C57BL/6J			C57BL/6NJ					P-value		C57BL/6J				C57BL/6NJ					P-value		C57BL/6J				C57BL/6NJ
Mouse ID:	1	2	3	4	5	1	2	3	4	5			1	2	3	5	2	3	4	5			2	4	5	1	2	3	4	5			1	2	4	5	1	2	3	4	5			2	3	4	5	1	2
BRONCHI/IOLAR LESIONS
Epithelial degeneration (large airways)	0	0	0	0	0	0	0	0	0	0	1		0	0	1	0	0	0	0	0	1		0	0	0	0	0	0	0	0	1		0	0	0	0	0	0	0	0	0	1		0	0	0	0	0	0
Epithelial necrosis (large airways)	0	0	0	0	0	0	0	0	0	0	1		0	0	0	0	0	0	0	0	1		0	0	0	0	0	0	0	0	1		0	0	0	0	0	0	0	0	0	1		0	0	0	0	0	0
Epithelial degeneration (medium airways)	1	1	1	2	0	1	1	1	1	0	1		1	1	1	1	0	0	0	0	0.0286		0	0	0	0	0	0	0	0	1		0	0	0	0	0	0	0	0	0	1		0	0	0	0	0	0
Epithelial necrosis (medium airways)	1	1	1	1	0	0	0	0	0	0	0.0476		1	0	1	0	0	0	0	0	0.4286		0	0	0	0	0	0	0	0	1		0	0	0	0	0	0	0	0	0	1		0	0	0	0	0	0
Epithelial degeneration (small airways)	1	1	1	1	1	0	0	0	0	0	0.0079		1	0	0	1	0	0	0	0	0.4286		0	0	0	0	0	0	0	0	1		0	0	0	0	0	0	0	0	0	1		0	0	0	0	0	0
Epithelial necrosis (small airways)	1	1	1	1	0	0	0	0	0	0	0.0476		0	0	0	1	0	0	0	0	1		0	0	0	0	0	0	0	0	1		0	0	0	0	0	0	0	0	0	1		0	0	0	0	0	0
Luminal dislodged epithelial cells	1	1	1	1	0	0	0	0	0	0	0.0476		0	0	0	0	0	0	0	0	1		1	0	0	0	0	1	0	2	0.8413		0	0	0	0	0	0	0	0	0	1		0	0	1	0	1	0
Luminal cellular exudate	1	1	1	2	1	1	1	1	1	0	0.5556		0	0	0	0	0	0	0	0	1		0	0	0	0	0	0	0	0	1		0	0	0	0	0	0	0	0	0	1		0	0	0	0	0	0
Intraepithelial granulocytes	1	1	1	1	0	0	0	0	0	0	0.0476		0	0	0	0	0	0	0	0	1		0	0	0	0	0	0	0	0	1		0	0	0	0	0	0	0	0	0	1		0	0	0	0	0	0
Intraepithelial lymphocytes	0	1	0	1	1	1	1	1	1	1	0.4444		1	1	1	1	0	0	0	0	0.0286		0	0	0	0	0	0	0	0	1		1	0	0	1	1	0	0	1	0	1		1	1	1	1	1	1
Peribronchial/iolar edema	0	0	0	0	0	0	0	0	0	0	1		0	0	0	0	0	0	0	0	1		0	0	0	0	0	0	0	0	1		0	0	0	0	0	0	0	0	0	1		0	0	0	0	0	0
Peribronchiolar cuffing	0	0	0	0	0	0	0	0	0	0	1		0	0	0	0	0	0	0	0	1		0	0	0	0	0	0	0	0	1		0	0	0	0	0	0	0	0	0	1		0	0	0	0	0	0
Peribronchial lymphoid nodules	0	0	0	0	0	0	0	0	0	0	1		0	0	0	0	0	0	0	0	1		0	0	0	0	0	0	0	0	1		0	0	0	0	0	0	0	0	0	1		0	0	0	0	0	0
Perivascular cuffing	0	0	0	0	0	0	0	0	0	0	1		0	0	0	0	0	0	0	0	1		0	0	1	0	0	0	0	1	0.5238		1	0	0	1	1	0	0	0	0	1		0	0	0	0	0	0
Pavementing (subendothelial) leukocytes	1	0	1	0	0	0	0	0	0	0	0.4444		0	0	0	0	0	0	0	0	1		0	0	0	0	0	0	0	0	1		0	0	0	0	0	0	0	0	0	1		0	0	0	0	0	0
Epithelial hypertrophy	0	0	0	0	0	0	0	0	0	0	1		0	0	0	0	0	0	0	0	1		0	0	0	0	0	0	0	0	1		0	0	0	0	0	0	0	0	0	1		0	0	0	0	0	0
Epithelial hyperplasia	0	0	0	0	0	0	0	0	0	0	1		0	0	0	0	0	0	0	0	1		0	0	0	0	0	0	0	0	1		0	0	0	0	0	0	0	0	0	1		0	0	0	0	0	0
Summary Score	8	8	8	10	3	3	3	3	3	1	0.0397		4	2	4	4	0	0	0	0	0.0286		1	0	1	0	0	1	0	3	0.8095		2	0	0	2	2	0	0	1	0	0.7619		1	1	2	1	2	1
ALVEOLAR LESIONS
Epithelial degeneration	0	0	0	1	0	0	0	0	0	0	1		0	0	0	0	0	0	0	0	1		0	0	0	0	0	0	0	0	1		0	0	0	0	0	0	0	0	0	1		0	0	0	0	0	0
Epithelial necrosis (DAD)	0	0	0	0	0	0	0	0	0	0	1		0	0	0	0	0	0	0	0	1		0	0	0	0	0	0	0	0	1		0	0	0	0	0	0	0	0	0	1		0	0	0	0	0	0
Luminal dislodged epithelial cells	0	0	0	0	0	0	0	0	0	0	1		0	0	0	0	0	0	0	0	1		0	0	0	0	0	0	0	0	1		0	0	0	0	0	0	0	0	0	1		0	0	0	0	0	0
Luminal cellular exudate	0	0	0	1	0	0	0	0	0	0	1		0	0	0	0	0	0	0	0	1		0	0	0	0	0	0	0	0	1		0	0	0	0	0	0	0	0	0	1		0	0	0	0	0	0
Luminal macrophages	1	1	2	2	1	1	1	1	1	1	0.4444		0	0	0	0	0	0	0	0	1		0	0	0	0	0	0	0	0	1		0	0	0	0	0	0	0	0	0	1		0	0	0	0	0	0
Luminal granulocytes	0	0	1	1	0	0	0	0	0	0	1		0	0	1	2	0	0	0	0	0.4286		0	0	0	0	0	0	0	0	1		0	0	0	0	0	0	0	0	0	1		0	0	0	0	0	0
Luminal edema	0	0	0	0	0	0	0	0	0	0	1		0	0	0	0	0	0	0	0	1		0	0	0	0	0	0	0	0	1		0	0	0	0	0	0	0	0	0	1		0	0	0	0	0	0
Luminal hemorrhage	0	0	0	0	0	0	0	0	0	0	1		0	0	0	0	0	0	0	0	1		0	0	0	0	0	0	0	0	1		0	0	0	0	0	0	0	0	0	1		0	0	0	0	0	0
Interstitial edema	2	2	2	2	1	1	1	2	2	1	0.5238		2	2	2	3	1	1	1	1	0.0286		0	1	2	0	1	1	0	2	1		2	0	0	2	2	2	1	0	1	0.8413		0	0	0	0	1	1
Interstitial mononuclear cells	2	2	2	2	1	2	1	1	2	1	0.5238		2	2	2	2	2	2	2	2	1		1	2	2	1	1	2	0	2	0.4444		2	1	0	2	2	2	1	0	1	1		0	0	0	0	0	0
Interstitial granulocytes	1	1	2	1	0	1	1	1	1	1	1		1	1	1	1	0	0	0	0	0.0286		0	1	1	0	0	0	0	0	0.0476		0	0	0	0	0	0	0	0	0	1		0	0	0	0	0	0
Vascular congestion	1	1	1	1	0	1	1	1	1	0	1		1	2	1	1	1	1	1	1	1		0	0	0	0	0	0	0	0	1		0	0	0	0	0	0	0	0	0	1		1	0	1	0	0	2
Organizing pneumonia (peribronchiolar)	0	0	0	0	0	0	0	0	0	0	1		0	0	0	0	0	0	0	0	1		0	0	0	0	0	0	0	0	1		0	0	0	0	0	0	0	0	0	1		0	0	0	0	0	0
Organizing pneumonia (regional)	0	0	0	0	0	0	0	0	0	0	1		0	0	0	0	0	0	0	0	1		0	0	0	0	0	0	0	0	1		0	0	0	0	0	0	0	0	0	1		0	0	0	0	0	0
Organizing pneumonia (subpleural)	0	0	0	0	0	0	0	0	0	0	1		0	0	0	0	0	0	0	0	1		0	0	0	0	0	0	0	0	1		0	0	0	0	0	0	0	0	0	1		0	0	0	0	0	0
Epithelial type II hyperplasia	0	0	0	0	0	0	0	0	0	0	1		0	0	0	1	0	0	0	0	1		0	0	0	0	0	0	0	0	1		0	0	0	0	0	0	0	0	0	1		0	0	0	0	0	0
Summary Score	7	7	10	11	3	6	5	6	7	4	0.1905		6	7	7	10	4	4	4	4	0.0286		1	4	5	1	2	3	0	4	0.2222		4	1	0	4	4	4	2	0	2	1		1	0	1	0	1	3
[truncated: 6 more columns]

## Sheet: CA04
Table S1B. Histopathology matrix, CA04 infections
Infection:	A/California/04/2009 (H1N1)												A/California/04/2009 (H1N1)											A/California/04/2009 (H1N1)													A/California/04/2009 (H1N1)												A/California/04/2009 (H1N1)
Time point (post-infection):	Day 1												Day 3											Day 6													Day 9												Day 13
Mouse strain:	C57BL/6J					C57BL/6NJ					P-value		C57BL/6J					C57BL/6NJ				P-value		C57BL/6J						C57BL/6NJ					P-value		C57BL/6J					C57BL/6NJ					P-value		C57BL/6J
Mouse ID:	1	2	3	4	5	1	2	3	4	5			1	2	3	4	5	1	3	4	5			1	2	3	4	5	6	1	2	3	4	5			1	2	3	4	5	1	2	3	4	5			1
BRONCHI/IOLAR LESIONS
Epithelial degeneration (large airways)	0	0	0	2	2	2	1	2	2	1	0.2857		3	3	4	3	3	3	nd	3	3	1		2	3	2	2	nd	2	2	2	3	2	3	1		3	3	3	3	2	3	1	3	3	1	0.4444		0
Epithelial necrosis (large airways)	0	0	0	0	2	0	0	1	2	1	0.5238		2	4	3	3	3	3	nd	3	4	0.6429		1	3	1	3	nd	2	2	2	2	1	2	1		2	2	2	2	1	2	1	1	2	1	0.5238		0
Epithelial degeneration (medium airways)	2	2	2	2	3	2	2	2	2	1	0.5556		3	3	3	3	3	3	4	4	3	0.5556		3	3	2	2	2	2	2	2	3	2	3	1		3	3	3	3	3	3	2	2	3	2	0.1667		1
Epithelial necrosis (medium airways)	1	1	1	1	2	1	1	1	2	2	1		3	3	3	4	4	4	3	4	3	1		2	3	2	3	3	2	2	2	3	1	2	0.3636		3	2	3	3	3	3	2	2	2	1	0.1667		0
Epithelial degeneration (small airways)	1	2	2	2	3	2	2	2	2	1	1		3	2	3	2	2	2	2	3	2	1		3	2	3	3	3	3	3	2	2	2	2	0.0801		3	3	3	3	3	3	2	2	2	1	0.0476		1
Epithelial necrosis (small airways)	0	0	0	1	2	0	0	0	0	0	0.4444		3	2	3	3	3	1	2	2	2	0.0397		3	3	3	4	4	3	2	2	2	1	3	0.0108		3	3	3	3	3	3	2	2	1	1	0.0476		0
Luminal dislodged epithelial cells	1	2	1	2	2	2	1	1	1	1	0.5238		3	3	4	3	3	3	2	3	3	0.5556		1	1	1	1	1	2	1	2	1	1	1	1		3	2	3	2	3	1	3	2	1	1	0.1429		2
Luminal cellular exudate	0	1	1	2	3	2	0	1	1	1	0.7619		3	3	4	3	3	3	3	3	4	1		1	3	3	3	3	2	3	2	3	1	1	0.513		3	2	3	2	3	1	3	3	2	2	0.6825		2
Intraepithelial granulocytes	0	0	1	1	2	2	0	1	1	0	1		3	3	3	3	3	3	2	3	3	0.4444		2	2	1	1	1	0	1	1	2	1	2	0.8052		2	2	2	2	2	1	0	2	1	1	0.0476		1
Intraepithelial lymphocytes	1	1	1	1	3	2	1	1	1	1	1		2	2	4	3	3	3	2	3	2	0.8095		1	1	1	1	1	1	1	1	3	2	2	0.0606		2	2	2	3	2	2	2	2	1	1	0.2778		3
Peribronchial/iolar edema	0	0	0	0	1	1	0	0	0	0	1		2	2	3	2	2	2	1	1	1	0.0397		2	2	2	2	2	2	2	2	3	2	2	0.4545		2	2	2	1	2	1	2	2	1	1	0.5238		3
Peribronchiolar cuffing	0	0	0	0	0	0	0	1	0	0	1		3	3	3	2	2	2	2	3	3	1		2	2	3	3	3	3	3	2	3	3	3	1		4	4	4	3	4	3	2	2	2	2	0.0159		3
Peribronchial lymphoid nodules	0	0	1	0	0	2	0	0	0	0	1		0	0	2	0	0	0	nd	0	0	1		0	0	2	2	2	2	0	0	1	3	2	1		3	3	3	nd	3	3	2	3	1	1	0.1667		4
Perivascular cuffing	0	0	0	0	0	0	0	0	0	0	1		3	2	3	3	3	3	2	2	3	0.5238		2	2	3	3	3	3	3	3	4	3	3	0.2727		3	3	3	3	3	3	3	2	3	3	1		3
Pavementing (subendothelial) leukocytes	0	1	0	0	0	0	0	1	0	0	1		3	3	4	3	3	3	2	3	3	1		1	1	3	4	5	4	2	3	2	3	2	0.5173		2	2	2	2	2	2	1	1	1	1	0.0476		1
Epithelial hypertrophy	0	0	0	0	0	0	0	0	0	0	1		2	2	3	2	2	2	3	3	3	0.2063		2	2	2	2	2	2	3	2	2	3	3	0.0606		3	3	3	4	3	4	4	3	3	2	1		3
Epithelial hyperplasia	0	0	0	0	0	0	0	0	0	0	1		0	0	0	0	0	0	0	0	0	1		1	1	3	2	2	2	3	2	1	2	2	0.961		3	2	3	3	3	4	3	3	3	3	0.5556		4
Summary Score	6	10	10	14	25	18	8	14	14	9	0.9841		41	40	52	42	42	40	nd	43	42	1		29	34	37	41	nd	37	35	32	40	33	38	0.9683		47	43	47	nd	45	42	35	37	32	25	0.0159		31
ALVEOLAR LESIONS
Epithelial degeneration	1	0	1	0	2	1	0	0	0	1	0.6825		2	3	2	2	2	1	0	0	1	0.0079		1	1	3	3	3	1	3	3	3	2	4	0.1364		3	3	3	2	2	3	3	3	3	3	0.4444		2
Epithelial necrosis (DAD)	0	0	0	0	0	0	0	0	0	0	1		2	1	2	2	1	1	0	0	0	0.0476		1	0	3	3	3	1	2	2	2	1	3	1		3	4	4	1	0	4	4	3	2	3	0.6508		2
Luminal dislodged epithelial cells	1	0	1	1	2	1	0	0	0	1	0.3651		2	1	2	2	1	1	0	0	0	0.0476		2	0	1	2	2	2	2	2	2	1	3	0.4848		3	3	3	1	1	3	3	2	3	3	0.4444		1
Luminal cellular exudate	2	0	2	0	2	2	1	0	1	2	1		2	1	2	2	1	1	1	1	1	0.1667		1	1	2	3	3	2	3	2	2	2	4	0.3636		3	3	3	2	1	3	3	3	3	3	0.4444		3
Luminal macrophages	1	1	1	1	2	3	2	2	1	1	0.4048		2	2	2	2	2	2	2	1	1	0.1667		2	1	2	3	3	3	3	2	2	2	4	0.8268		3	3	3	2	3	3	3	3	3	3	1		3
Luminal granulocytes	0	0	0	0	2	2	1	0	0	0	1		2	1	2	2	1	1	0	0	0	0.0476		2	0	2	2	2	2	2	2	2	1	3	0.7273		3	3	3	1	1	3	3	2	1	1	1		2
Luminal edema	0	1	0	0	2	1	0	1	0	0	1		2	1	2	1	1	1	0	0	0	0.0317		1	0	2	3	3	2	2	2	2	2	4	0.5801		3	4	4	1	0	3	4	4	2	2	0.7302		4
Luminal hemorrhage	0	0	0	0	2	0	0	0	0	0	1		0	0	0	0	0	0	0	0	0	1		0	0	0	1	1	0	2	0	0	0	4	0.6212		1	2	2	0	0	2	2	2	0	0	1		3
Interstitial edema	2	2	2	2	2	3	3	3	2	4	0.0476		2	2	2	2	2	2	1	1	3	0.3254		2	3	3	3	3	3	4	3	3	3	3	0.5455		3	3	3	2	2	3	3	4	3	3	0.2778		3
Interstitial mononuclear cells	2	2	2	2	3	3	2	2	2	3	1		2	3	2	2	3	3	2	2	3	1		2	3	3	3	3	3	3	3	3	3	3	1		3	3	3	3	2	3	3	3	3	3	1		3
Interstitial granulocytes	2	1	1	1	2	1	1	1	1	2	1		2	3	2	2	2	2	2	2	2	1		2	1	3	3	3	3	3	2	3	2	2	0.8268		3	3	3	2	2	3	3	2	2	2	1		1
Vascular congestion	1	2	1	1	3	2	1	1	1	2	1		1	1	1	1	1	1	1	1	2	0.4444		1	0	2	3	2	2	2	2	3	2	3	0.2641		3	3	3	3	2	2	3	2	2	2	0.2063		2
Organizing pneumonia (peribronchiolar)	0	0	0	0	1	0	0	0	0	0	1		0	0	0	0	0	0	0	0	0	1		2	1	3	3	3	3	3	2	3	3	3	0.8485		2	2	2	2	1	1	2	2	2	2	1		3
Organizing pneumonia (regional)	0	0	0	0	0	0	0	0	0	0	1		0	0	0	1	1	1	0	0	0	1		0	2	2	2	2	2	2	2	3	2	4	0.1212		2	2	2	1	0	0	2	2	1	1	0.9206		3
Organizing pneumonia (subpleural)	0	0	0	0	1	1	0	0	0	0	1		0	0	1	2	2	2	0	0	0	0.5238		2	3	3	4	3	1	1	2	3	2	5	0.7619		1	1	2	0	2	1	2	2	1	1	1		4
Epithelial type II hyperplasia	0	0	0	0	0	0	0	0	0	0	1		0	0	0	0	0	0	0	0	0	1		0	0	1	1	1	1	1	1	1	0	2	0.6364		1	1	1	0	0	0	1	1	0	0	1		2
Summary Score	12	9	11	8	26	20	11	10	8	16	0.9683		21	19	22	23	20	19	9	8	13	0.0238		21	16	35	42	40	31	38	32	37	28	54	0.5368		40	43	44	23	19	37	44	40	31	32	0.9683		41
[truncated: 11 more columns]
