# Supplementary material for: C57BL/6J and C57BL/6NJ Mice Are Differentially Susceptible to Inflammation-Associated Disease Caused by Influenza A Virus
Source: Front Microbiol. 2019 Jan 17;9:3307. doi: 10.3389/fmicb.2018.03307 (PMC6346684; doi:10.3389/fmicb.2018.03307)
Supplement: Supplementary file 2 [file Table_2.XLSX]

## Sheet: Sheet1
Table S2. Cytokine matrix
	NA	Assay not performed
	1	Value below lower limit of detection
	0.001	p < 0.05
		6J Mock				6J CA04				6NJ Mock				6NJ CA04				6J Mock vs 6J CA04			6NJ Mock vs 6NJ CA04			6J Mock vs 6NJ Mock			6J CA04 vs 6NJ CA04
Cytokine	Time (d)	rep 1	rep 2	rep 3	rep 4	rep 1	rep 2	rep 3	rep 4	rep 1	rep 2	rep 3	rep 4	rep 1	rep 2	rep 3	rep 4	Ratio	Log2 Ratio	pValue	Ratio	Log2 Ratio	pValue	Ratio	Log2 Ratio	pValue	Ratio	Log2 Ratio	pValue
CCL11	1	1138	1065.9	700.9	NA	729.8	863.6	589.7	758.4	671.7	999.5	1059.3	1111.9	729.8	480.9	679	566.9	0.759476	-0.396924	0.401376	0.63934	-0.645345	0.072542	1.00798	0.0114686	0.981288	1.19739	0.259889	0.458999
CCL11	3	1019.5	520.5	828.9	227	863.6	828.9	986.1	898	1032.8	1046.1	1298.4	1131.5	863.6	898	751.3	952.4	1.37779	0.462354	0.401376	0.768564	-0.379763	0.0550977	0.575741	-0.796509	0.303143	1.03212	0.0456085	0.614281
CCL11	6	597.3	807.9	914.7	790.2	1504.3	1260.3	1001.6	1507.6	751.3	275.2	129	129	1247.5	842.8	847.6	1470.2	1.6957	0.761882	0.0357067	3.43176	1.77895	0.0585904	2.42125	1.27575	0.16489	1.19639	0.258686	0.50279
CCL11	9	1033.6	755.1	870.1	1178.4	670.9	743.3	903.6	731.4	129	313.9	824.8	755.1	1054.7	1258.4	1001.6	1218.6	0.794642	-0.331623	0.356379	2.2411	1.16421	0.107208	1.89697	0.9237	0.303143	0.672623	-0.572131	0.0155675
CCL11	13	608.5	1423.1	1238.6	1626.9	903.6	870.1	892.5	836.2	1012.3	595.7	743.3	NA	129	1065.2	595.7	345.3	0.715199	-0.483584	0.401376	0.68107	-0.554125	0.305182	1.56204	0.643432	0.390118	1.64031	0.713973	0.458999
CSF3	1	34.3	14.8	14.8	NA	5.9	8.6	10.8	4	6.3	4.1	5	7.6	10.9	7.2	7.2	5	0.343897	-1.53995	0.029529	1.31739	0.397684	0.251811	3.70435	1.88922	0.0339742	0.966997	-0.0484171	0.822042
CSF3	3	3.6	2.6	3.1	1.2	464.9	265	497.5	344.1	5.9	4.9	4.9	4.4	346.6	565.1	171.3	266	149.667	7.22561	8.11005e-06	67.1144	6.06855	1.87273e-05	0.522388	-0.936806	0.109713	1.16494	0.220252	0.734508
CSF3	6	2.4	4.5	5.8	3	930.1	530.3	670	699.4	5	2.7	1.9	1.8	138.2	166.5	103.5	314.9	180.242	7.49379	2.32162e-06	63.4298	5.98709	6.49711e-05	1.37719	0.461731	0.297215	3.91343	1.96843	0.00627322
CSF3	9	13	5.5	4.6	4	110.5	59.6	135.5	158.7	2.6	3.1	3.8	3.2	24.6	13.4	39.3	31.6	17.1328	4.09869	0.000290153	8.5748	3.1001	0.000433752	2.13386	1.09346	0.160772	4.26354	2.09205	0.0108124
CSF3	13	5	6	4.7	6.2	45.4	32.3	36.1	22.9	5.3	3.1	3.2	NA	5.1	5.5	10.9	5	6.24201	2.64201	7.94567e-05	1.71336	0.77683	0.2081	1.41595	0.501769	0.160772	5.15849	2.36695	0.00193816
CSF2	1	97.6	29.1	10.6	NA	10.6	10.6	10.6	10.6	10.6	74.2	93.5	97.6	10.6	10.6	10.6	10.6	0.23161	-2.11023	0.101261	0.153679	-2.70201	0.0597509	0.663525	-0.591776	0.917823	1	0	1
CSF2	3	65.5	10.6	10.6	10.6	114.2	82.2	102.1	122.6	10.6	10.6	10.6	97	141	187.2	99.6	111.1	4.32785	2.11365	0.0299476	4.18401	2.06488	0.0546472	0.755435	-0.404621	0.917823	0.781407	-0.355855	0.450905
CSF2	6	10.6	10.6	10.6	10.6	187.2	155.4	86.4	110.4	10.6	10.6	10.6	10.6	130.2	123.5	74.8	84.4	12.7217	3.66922	3.4188e-05	9.73821	3.28366	1.67413e-05	1	0	1	1.30637	0.385563	0.450905
CSF2	9	25.6	30	10.6	30	46.8	49.7	51.8	62.4	10.6	36.7	38.4	35.8	81	59.4	73.8	85.6	2.19023	1.13108	0.0466719	2.46749	1.30304	0.0597509	0.79177	-0.336848	0.917823	0.702802	-0.50881	0.0542193
CSF2	13	10.6	14.2	10.6	51.1	54.2	39.7	58.7	69.9	60.9	33.4	23.1	NA	10.6	54.5	64.8	10.6	2.57225	1.36303	0.0488681	0.897572	-0.1559	0.592714	0.552598	-0.855698	0.573419	1.58363	0.663235	0.450905
IFNG	1	21	12.5	9.8	NA	8.5	11.6	11.6	7.6	11.1	7.8	7.6	8	5.3	3.3	4.3	3.1	0.680716	-0.554875	0.335282	0.463768	-1.10852	0.0109451	1.67343	0.742808	0.278774	2.45625	1.29646	0.00757778
IFNG	3	12.9	3.8	7.2	0.9	29.8	29.1	16.9	11.9	14.8	14.3	16.5	11.9	8.1	14.8	10	14.5	3.53629	1.82224	0.159443	0.824348	-0.278675	0.403047	0.431304	-1.21322	0.278774	1.85021	0.88769	0.206421
IFNG	CSF2	6.1	8.8	43.8	23.8	418.8	247.9	300.7	197.3	9.9	0.9	0.9	0.9	34.8	38.8	55.8	238.2	14.1176	3.81942	0.00459094	29.1746	4.86664	0.0109451	6.54762	2.71097	0.116984	3.16839	1.66375	0.0824686
IFNG	9	30	43.4	29.4	32.9	45.7	34.9	43.6	54.9	0.9	28	27.5	18.3	64.3	37.3	55.8	58.5	1.31982	0.400345	0.210438	2.89023	1.53118	0.279153	1.8166	0.861241	0.335167	0.829551	-0.269598	0.311577
IFNG	13	23.2	35.2	35.9	52.8	45.3	36.8	26.9	37.6	38	3.7	18.7	NA	19.8	30.8	39.9	13.7	0.996601	-0.00491214	0.918269	1.29387	0.371697	0.426685	1.82657	0.869139	0.335167	1.40691	0.49253	0.311577
IL10	1	58.3	60.6	44.2	NA	70.5	62.6	68.5	58.3	51.2	39.1	31.2	53.3	32.2	32.9	42	47.6	1.19513	0.257162	0.311093	0.885011	-0.176232	0.499498	1.24409	0.315089	0.408192	1.68003	0.748483	0.0114859
IL10	3	60.6	23.3	45.7	2.95	72.9	42.6	62.9	55.7	96.4	93.4	57.7	68.5	51.2	56.9	60	74	1.76613	0.820588	0.315944	0.766139	-0.384321	0.338485	0.419462	-1.25339	0.291223	0.966956	-0.0484781	0.763996
IL10	6	30.8	80.5	94	39.6	188.7	184.5	115.8	116.4	77.3	33.5	21.2	16.8	66.9	64.6	51.5	97.5	2.47203	1.3057	0.0852134	1.88508	0.914626	0.257761	1.64583	0.718818	0.408192	2.15829	1.10989	0.0270937
IL10	9	56.2	52.9	54.1	33.4	61.8	53.8	56	64.2	20.2	33.4	43.9	29.5	69.1	57.1	54.8	75.8	1.19939	0.2623	0.315944	2.02205	1.01582	0.0313442	1.54803	0.630435	0.249001	0.918224	-0.123081	0.642525
IL10	13	39.6	62.8	45.1	73	37.2	44.9	29.5	36.3	38.7	25.2	35.3	NA	47	48.6	35.8	38.2	0.670748	-0.576157	0.225331	1.28226	0.358687	0.338485	1.66709	0.737329	0.249001	0.872052	-0.197514	0.609032
IL12B	1	152	97.7	117.8	NA	64.9	115.6	97.5	70.1	107.7	92.4	92.9	84.4	91.4	71	66.8	55.5	0.710408	-0.49328	0.127705	0.754372	-0.406652	0.0426996	1.29836	0.376687	0.40524	1.22269	0.290059	0.524997
IL12B	3	83.9	66.2	79.6	31.1	635.7	325.6	404.3	427.6	100.3	62.5	106.9	135.3	264.2	299.2	277.1	327.4	6.87577	2.78152	0.00166268	2.8837	1.52792	0.00255557	0.643951	-0.634978	0.40524	1.53541	0.61862	0.159525
IL12B	6	141.7	107.5	38.4	43.4	1031.7	1007.6	595.4	315.3	80.7	36.5	11	9.3	418.6	362.8	121.3	534.2	8.91239	3.15581	0.0073309	10.4502	3.38546	0.0156911	2.40727	1.2674	0.40524	2.05303	1.03776	0.349554
IL12B	9	688.8	66.2	27.5	37.9	346.8	461.7	443.1	593.4	17	22.3	34.4	21.7	995.8	192.7	453.4	516.8	2.2489	1.16922	0.117887	22.6279	4.50003	0.000926054	8.59958	3.10427	0.40524	0.854681	-0.226542	0.964554
IL12B	13	103.4	50.9	27.2	41.9	551.4	653.9	493.5	177.8	37.7	25.1	14.6	NA	85.8	99	449.6	98	8.40018	3.07042	0.0073309	7.0969	2.82719	0.0384796	2.16473	1.11419	0.40524	2.56226	1.35742	0.233344
IL12A/B	1	165.3	74.4	57.2	NA	34.4	77.6	107.5	62.4	49	48.5	58.6	39	107.1	58.1	47	14	0.712108	-0.489831	0.706999	1.15941	0.213385	0.876199	2.02904	1.0208	0.357109	1.24624	0.317585	0.858961
IL12A/B	3	83.5	14.6	71.7	51.4	182.8	125.3	145	114.1	107.1	71.2	214.3	99.2	119.3	160.2	124.9	128.3	2.5642	1.35851	0.101638	1.08316	0.115252	0.781952	0.449776	-1.15272	0.357109	1.06476	0.0905343	0.895899
IL12A/B	6	53.3	49.9	57.5	42.9	286.2	184.5	183	189.8	49	27.1	20.7	0.8	105.3	94.7	83.3	158.3	4.14293	2.05065	0.000145944	4.52459	2.17779	0.216427	2.08607	1.06078	0.4393	1.9101	0.933648	0.0471364
IL12A/B	9	66	57.5	46.4	27.3	129.4	123.5	129.8	126.9	16.7	52.8	60.4	68.1	189.8	99.4	155.7	154.9	2.58418	1.36971	0.00841701	3.02929	1.59898	0.0677947	0.99596	-0.00584088	0.85829	0.849617	-0.235116	0.82918
IL12A/B	13	51.1	66.8	52.3	109.1	96.9	90.5	42.9	61.7	72.3	56.6	39.1	NA	53.2	66	79.1	63.4	1.04547	0.0641528	0.870641	1.1683	0.224415	0.745281	1.24687	0.318317	0.715746	1.11578	0.158054	0.895899
IL13	1	206	199.7	167.8	NA	219.9	204.4	207.6	175.3	172.8	156.6	140.5	160.9	135	144.1	142.3	147.7	1.05562	0.0780952	0.769497	0.902188	-0.1485	0.20988	1.21222	0.277648	0.220465	1.41838	0.504244	0.00275136
IL13	3	183.6	88.4	161.8	23.6	201.3	115.8	157.4	145.9	245.3	274	219.9	196.5	153.9	172.8	182	204.4	1.35636	0.439742	0.769497	0.762103	-0.391942	0.110426	0.488832	-1.03259	0.311764	0.870004	-0.200906	0.476438
IL13	6	123.6	203.7	187	107.2	201.3	194.1	122.3	149.1	180.3	140.5	70.5	58.3	166.1	167.8	102.1	119.9	1.07289	0.1015	0.769497	1.23643	0.306183	0.58559	1.38234	0.467112	0.311764	1.1995	0.262429	0.476438
IL13	9	133.4	112.3	154.4	103.4	106.6	103.4	94.3	102.1	79.5	106.6	121.1	94.9	159.2	124.8	123.6	152.7	0.80715	-0.309091	0.3128	1.39343	0.478645	0.110426	1.25218	0.324437	0.311764	0.725326	-0.463299	0.0175388
IL13	13	109.8	155	130.4	226.9	140.1	151.5	114.8	102.1	112.3	74	112.9	NA	121.1	114.8	89	102.1	0.817393	-0.290899	0.769497	1.07035	0.0980884	0.599629	1.55941	0.640999	0.311764	1.19087	0.252012	0.459796
IL17A	1	14.8	15.4	12.2	NA	12	17.2	16.6	14	15.5	14.3	10	29.1	9.4	8.8	9.3	9.2	1.05778	0.0810437	0.676103	0.532656	-0.908724	0.136421	0.820513	-0.285402	0.662136	1.62943	0.704365	0.0064432
IL17A	3	13.6	4.8	12.2	1.3	15.1	5.1	16.4	9.8	22.5	21.2	18.9	17.1	10.3	12.7	14.2	13.7	1.45455	0.540568	0.571642	0.638645	-0.646914	0.0152581	0.400251	-1.32102	0.22695	0.911591	-0.133541	0.539064
IL17A	6	4.9	17.5	22.9	20.3	25.3	21.3	22.7	22.5	14.7	8.8	9.1	8.1	11.7	13.5	14	19.7	1.39939	0.484798	0.538417	1.44717	0.533239	0.138656	1.61179	0.688667	0.621888	1.55857	0.640227	0.0219693
IL17A	9	21.2	16.6	21	14.6	12.5	10.7	11.5	11.6	8.7	12.3	14	11	19.9	14.7	17	16.1	0.63079	-0.664768	0.0175919	1.47174	0.557522	0.0629384	1.59565	0.674146	0.0665795	0.6839	-0.548144	0.00742305
IL17A	13	15.1	21.4	15.1	25	10.5	11	6.1	8	14.8	9.5	14	NA	11.9	12.1	9.7	11	0.464752	-1.10547	0.0245868	0.875326	-0.192107	0.407701	1.5	0.584963	0.246066	0.796421	-0.328398	0.252787
IL1A	1	41.1	23.3	19.5	NA	8.3	16.6	16.1	5.3	9.8	9.7	8.7	15.6	19	20.2	15.3	12.7	0.413886	-1.2727	0.108452	1.53425	0.61753	0.114678	2.55403	1.35278	0.0643661	0.688988	-0.537449	0.524182
IL1A	3	11.3	7.2	8.7	22.8	54.4	33.6	28.7	32.3	8.6	9.7	10.5	7.2	32.5	40.7	52.7	26.5	2.98	1.57531	0.0273834	4.23333	2.08179	0.000776849	1.38889	0.473931	0.794751	0.97769	-0.0325506	0.919253
IL1A	6	3.9	8	11.9	16.7	53.1	44.2	46.9	62	11	9	10.7	16.9	18.5	16.5	20.8	30.9	5.09136	2.34805	0.0079319	1.82143	0.86507	0.0788478	0.85084	-0.23304	0.794751	2.37832	1.24994	0.00628202
IL1A	9	11.4	14.6	13.2	13	17.1	23.2	14.8	21.7	13	17.1	15.3	18.2	27.4	15.1	15.7	29.6	1.47126	0.557057	0.0535123	1.3805	0.465194	0.348064	0.820755	-0.284977	0.265334	0.874715	-0.193115	0.867836
IL1A	13	20.8	23.6	12	15.3	28.9	17.8	17.2	18.3	10.9	19	14.6	NA	13	17.6	19.4	15.1	1.14644	0.197165	0.482199	1.09719	0.133815	0.55695	1.20843	0.27313	0.794751	1.26267	0.336481	0.524182
IL1B	1	343	255.1	211.3	NA	174.4	189.2	199.9	172.5	200.8	169.6	168.7	235.7	168.7	160.9	154	128	0.681987	-0.552185	0.0331876	0.789365	-0.341236	0.0593295	1.39288	0.478066	0.177735	1.2034	0.267117	0.102705
IL1B	3	160	93	149	67	538.5	402.8	412	361.7	212.1	187.3	204.3	200.8	466.2	561.5	358.3	361	3.65672	1.87055	0.00366589	2.17154	1.11872	0.0019506	0.582971	-0.778504	0.130722	0.981683	-0.026671	0.935578
IL1B	6	390.9	176.3	178.6	139.7	1035.2	807.2	1216.9	1585.6	181.8	102.9	79.1	67	517.6	474.3	423.6	681.1	5.24551	2.39108	0.00330565	4.86676	2.28296	0.0019506	2.05548	1.03947	0.177735	2.21544	1.1476	0.0206782
IL1B	9	186	241.5	162.4	130.6	341.3	337.3	356.2	440.8	76.7	124.4	141.8	104.1	447.4	350.7	385.7	479	2.04802	1.03423	0.00636812	3.71991	1.89527	0.000580644	1.61186	0.688724	0.156381	0.887419	-0.172313	0.447906
IL1B	13	123.4	183.3	137.7	189.8	337.3	269.6	236.3	250.1	133.7	99.7	110.7	NA	158.5	176.7	248.4	178.6	1.7239	0.78568	0.0114646	1.66129	0.732304	0.0280649	1.3823	0.467072	0.177735	1.4344	0.520448	0.100075
IL2	1	4.5	1.1	0	NA	1.8	2.5	4.9	0.6	1.4	0.3	1.9	1.9	1.9	1.2	1.9	1.9	1.3125	0.392317	0.978739	1.25455	0.327165	0.627971	1.35758	0.441033	0.701066	1.42029	0.506185	0.952801
IL2	3	4.6	1.9	0.6	1.9	1.9	1.9	1.9	1.9	10.1	3.8	4.3	4.3	1.9	1.8	1.7	1.2	0.844444	-0.243926	0.978739	0.293333	-1.76939	0.013893	0.4	-1.32193	0.288193	1.15152	0.203533	0.453527
IL2	6	1.9	2	8.1	3	10.8	4.8	6.6	12.1	0.9	1.9	1.2	5.2	1.2	2.2	1.7	3.2	2.28667	1.19325	0.155414	0.902174	-0.148523	0.870517	1.63043	0.705257	0.701066	4.13253	2.04703	0.0159546
IL2	9	12.9	7.1	12	4.3	1.9	1.9	1.9	1.9	3	5	5.8	6.6	1.4	0.8	1.9	0.7	0.209366	-2.2559	0.00599483	0.235294	-2.08746	0.0110142	1.77941	0.8314	0.450341	1.58333	0.662965	0.220775
IL2	13	8	14.8	2.3	8.7	1.9	1.9	1.9	1.9	7.2	7.7	3.9	NA	3.6	1.6	1.9	1.5	0.224852	-2.15295	0.0640391	0.343085	-1.54336	0.0429149	1.3484	0.431253	0.775685	0.883721	-0.178337	0.952801
IL3	1	3.8	2.7	2.7	NA	1.4	2.8	2	1.7	1.9	1.6	0.4	10.9	1.1	0.4	2.9	2.7	0.644022	-0.634819	0.296807	0.47973	-1.05971	0.848546	0.828829	-0.270854	0.803568	1.11268	0.154034	0.699813
IL3	3	2.9	0.4	2.6	0.8	5.8	1.3	4.1	2.4	5.2	4.5	3.8	4.9	3.2	3.3	5.2	5.6	2.02985	1.02137	0.561974	0.940217	-0.0889337	0.848546	0.36413	-1.45747	0.167662	0.786127	-0.347165	0.699813
IL3	6	0.2	3.5	9.7	8.3	9.4	6.5	13.2	17.5	3.4	0.9	0.8	0.8	2.7	3	11.8	14.1	2.14747	1.10263	0.561974	5.35593	2.42114	0.114529	3.67797	1.87891	0.803568	1.47468	0.560405	0.699813
IL3	9	9.5	8.9	7.7	1.7	9.2	5.8	7.2	9.2	0.8	3.5	8.4	5.5	18.8	10.7	18.2	21.5	1.1295	0.17568	0.561974	3.8022	1.92683	0.114529	1.52747	0.611146	0.803568	0.453757	-1.14001	0.0316996
IL3	13	9.2	10.5	3.5	12.9	6.9	8.9	0.8	5.5	0.4	0.8	4.6	NA	5.4	10.5	12	7.1	0.612188	-0.707952	0.561974	4.52586	2.17819	0.114529	4.6681	2.22284	0.167662	0.631429	-0.663309	0.699813
IL4	1	7.4	6.3	5.7	NA	5.2	5.8	6.2	5.4	6.5	5.2	4.8	31.7	5.1	5	5.6	6.6	0.873711	-0.194771	0.205162	0.462656	-1.11199	0.381358	0.536653	-0.897939	0.62532	1.01345	0.0192791	0.957732
IL4	3	5.6	4	5.5	2.6	12.3	9.6	9.2	8.6	9	8.9	6.7	7.7	8.9	10.5	10.2	10.8	2.24294	1.16539	0.0151405	1.25077	0.322821	0.0620466	0.547988	-0.867785	0.0627192	0.982673	-0.0252163	0.957732
IL4	6	4.3	6.9	9.6	8.9	20.3	16.3	22.5	31.9	6.4	5.1	3.6	2.7	11	11.4	13.7	21.5	3.06397	1.6154	0.0127422	3.23596	1.69419	0.0108674	1.66854	0.738586	0.259655	1.57986	0.659798	0.24125
IL4	9	8.3	10.3	8.6	6.1	15.5	13.1	13.4	14.7	3.7	6.5	9.6	7	19	16.6	19.5	21.8	1.7027	0.767827	0.0128513	2.8694	1.52075	0.00863507	1.24254	0.313289	0.513584	0.737321	-0.439635	0.0222514
IL4	13	8.8	9.6	6.7	9.7	12.8	12	8.7	10.3	5	4.1	6	NA	8.5	12	11.3	9.5	1.25862	0.331844	0.205162	2.05132	1.03656	0.0108674	1.72848	0.789501	0.0510097	1.06053	0.0847891	0.954184
IL5	1	17.7	17	11.5	NA	8.9	12.9	12.9	11.3	11.1	9.3	8.1	25.3	14.4	17.1	11.2	10	0.746753	-0.421296	0.302088	0.979554	-0.0298032	0.82231	1.14498	0.195324	0.579381	0.872865	-0.196169	0.681444
IL5	3	13.9	6.6	9.5	1.8	55.2	62.5	33.8	34.1	14.7	10.4	15.5	13.8	34.4	95.5	27.9	33.1	5.83648	2.5451	0.0238191	3.50919	1.81114	0.0248927	0.584559	-0.77458	0.542156	0.972237	-0.0406204	0.84074
IL5	6	5.4	9.8	12.3	9.4	256.8	141.6	234.9	441.9	9.9	6.8	5.8	4.8	72.6	81.2	49.5	182.2	29.1382	4.86484	0.00013372	14.1209	3.81976	0.000910581	1.35165	0.43472	0.579381	2.78911	1.4798	0.119777
IL5	9	47.3	10	12.2	8.6	27.2	22.9	24.2	22.8	7.5	10.3	10.6	11.6	30.5	19.8	33.3	46.1	1.24328	0.314149	0.302088	3.2425	1.69711	0.00471046	1.9525	0.965323	0.579381	0.748651	-0.417635	0.516033
IL5	13	17.1	13.4	9	20.7	26.4	19.2	24.5	16.4	12.3	8.5	9.7	NA	13.2	13.7	18.5	12.4	1.43688	0.522937	0.302088	1.42131	0.507223	0.10231	1.48033	0.565917	0.551709	1.49654	0.581631	0.119777
IL6	1	7.5	0.4	0.4	NA	0.4	0.4	0.4	0.4	0.4	0.4	0.4	1.2	0.4	0.4	0.4	0.4	0.144578	-2.79008	0.285591	0.666667	-0.584963	0.585158	4.61111	2.20511	0.585158	1	0	1
IL6	3	0.4	0.4	0.4	0.4	311.5	217.5	276.9	178	0.4	0.4	2	0.4	178.4	277.9	63.1	148.9	614.938	9.2643	1.86317e-08	208.844	7.70628	0.000147048	0.5	-1	0.585158	1.47224	0.558016	0.232099
IL6	6	0.4	0.4	5.5	2.5	926.3	259.3	482.8	671.5	0.4	0.4	0.4	0.4	170.9	116.5	116.9	208.9	265.898	8.05473	0.000589024	383.25	8.58214	7.24634e-08	5.5	2.45943	0.462899	3.81588	1.93202	0.0246979
IL6	9	5.5	2.2	3.2	1.2	31.5	19.4	45.5	66.2	0.4	0.4	2.5	0.4	26.4	10.2	29.3	18.5	13.438	3.74825	0.00206012	22.8108	4.51165	0.00168166	3.27027	1.70941	0.202647	1.92654	0.946012	0.232099
IL6	13	1.1	4.3	1.5	8.6	37.4	7.6	14.3	20	4.3	0.4	0.1	NA	0.3	2.9	5.9	0.3	5.11613	2.35505	0.0416228	1.46875	0.554589	0.614635	2.42188	1.27612	0.476626	8.43617	3.07659	0.0523058
IL9	1	3.4	3.4	3.4	NA	3.4	3.4	3.4	3.4	3.4	3.4	3.4	3.4	3.4	3.4	3.4	3.4	1	0	ND	1	0	ND	1	0	ND	1	0	ND
IL9	3	3.4	3.4	3.4	3.4	3.4	3.4	3.4	3.4	3.4	3.4	3.4	3.4	3.4	3.4	3.4	3.4	1	0	ND	1	0	ND	1	0	ND	1	0	ND
IL9	6	3.4	3.4	3.4	114.9	3.4	3.4	3.4	3.4	3.4	3.4	3.4	3.4	3.4	3.4	3.4	3.4	0.108713	-3.2014	ND	1	0	ND	9.19853	3.2014	ND	1	0	ND
IL9	9	3.4	3.4	3.4	3.4	3.4	3.4	3.4	3.4	3.4	3.4	3.4	3.4	3.4	3.4	3.4	3.4	1	0	ND	1	0	ND	1	0	ND	1	0	ND
IL9	13	3.4	3.4	3.4	121.4	3.4	3.4	3.4	3.4	3.4	3.4	3.4	NA	3.4	3.4	3.4	3.4	0.103343	-3.27448	ND	1	0	ND	9.67647	3.27448	ND	1	0	ND
CXCL1	1	247.7	100.5	91.1	NA	32.5	59.6	48.1	46.6	63.6	57.4	68.5	117.5	102.7	99.5	71.9	52.3	0.318916	-1.64875	0.0179366	1.06319	0.0884024	0.775772	1.90793	0.932005	0.519967	0.572304	-0.805147	0.166549
CXCL1	3	43.7	31.9	33.8	3.1	1096.4	677.3	1101.6	1061.8	77.6	39.8	61.8	56.4	1704.2	2307	1157	1232.7	34.9964	5.12914	0.00324036	27.1685	4.76386	2.2168e-05	0.477504	-1.06641	0.519967	0.615085	-0.701141	0.209989
CXCL1	6	41.1	45.8	52.3	57.4	1502.4	979.7	989.7	1306.3	102.6	46.7	51.8	33.3	1253.6	1015.3	425.5	791	24.3037	4.6031	1.44126e-06	14.8695	3.89428	0.00066748	0.838737	-0.253709	0.918091	1.37089	0.455113	0.354691
CXCL1	9	111.8	59.6	44.8	47.9	198.7	169.3	237.5	350	29.4	41.6	54.9	47.5	323.8	156.2	296.7	323.4	3.61795	1.85517	0.00459162	6.34429	2.66546	0.00066748	1.52307	0.60698	0.519967	0.868557	-0.203307	0.579432
CXCL1	13	56.4	62.2	37.6	51.9	131.2	97.6	111.3	93.8	72.9	56.1	35.3	NA	51.5	69	133.8	59.2	2.08506	1.06009	0.0041534	1.43107	0.517095	0.555511	0.949939	-0.074093	0.918091	1.38405	0.468897	0.349186
CCL2	1	546.7	458.6	391.6	NA	224.7	310	299.9	241.6	337.2	299.9	284.5	377.7	294.8	305	268.7	279.3	0.577815	-0.79132	0.013568	0.883399	-0.178863	0.253308	1.43349	0.519532	0.109005	0.93762	-0.0929251	0.446617
CCL2	3	294.8	312.5	271.4	36.3	7595.9	4085.8	5578.9	3963.2	427.8	344.5	344.5	349.3	4291.9	5647.2	2556.5	3508	23.1954	4.53577	0.00239562	10.9158	3.44834	5.28404e-05	0.624105	-0.68014	0.333825	1.32619	0.407287	0.446617
CCL2	6	263.4	349.3	362.2	312.1	20700.1	12225.1	13868.8	12857	337.2	274	251.7	239.2	3675.1	3175.5	2747	7252.6	46.3489	5.53446	7.84789e-07	15.2892	3.93444	9.48373e-05	1.16777	0.223757	0.333825	3.54008	1.82378	0.00864418
CCL2	9	410.8	465.3	343.2	304.2	1965.2	1252	2350.3	2469.6	205.2	296.3	343.2	255.8	1639.2	818	1463.7	1760.8	5.27542	2.39929	0.000401815	5.16284	2.36816	0.000677215	1.38437	0.46923	0.228508	1.41456	0.500352	0.446617
CCL2	13	366	504.3	440.1	573.5	950.4	607.3	977.6	870.9	410.8	343.2	304.2	NA	388.6	381.1	827.4	373.6	1.80806	0.854441	0.013568	1.39674	0.482058	0.299492	1.33522	0.417073	0.247407	1.72842	0.789455	0.141574
CCL3	1	88.3	33	46.5	NA	19.3	37.9	32.1	20.4	32.5	37.8	27.6	43.6	48.5	41.9	37.8	32.1	0.490316	-1.02822	0.0846191	1.13286	0.179972	0.367324	1.58115	0.660978	0.606382	0.684342	-0.547211	0.201205
CCL3	3	31.4	32	24.4	5.4	433.2	283.8	345	326.1	50.2	34.8	42.3	50.9	306.8	341.1	175.6	269.7	14.8938	3.89664	0.0016693	6.13468	2.61699	0.000173798	0.523008	-0.935095	0.417345	1.26976	0.344554	0.331711
CCL3	6	17.6	26.5	10.4	14.1	1603.1	1195.2	1369.2	1264	26.2	16.3	12.5	7.5	350.8	329.5	305.8	947.8	79.1764	6.307	3.41091e-06	30.9424	4.95151	0.000290069	1.0976	0.134352	0.907838	2.80857	1.48984	0.0284163
CCL3	9	44.1	195.7	14.7	18	1107.4	614.5	944.3	840.7	17	26.2	24.5	23.6	949.1	691.4	792.8	1173.1	12.8694	3.68587	0.00428279	39.5005	5.3038	1.5106e-06	2.98467	1.57757	0.779728	0.97241	-0.0403631	0.862924
CCL3	13	18.7	20.4	13.6	16.6	596	343.2	278.2	297.4	18	23.2	11.4	NA	70.1	103.2	256.2	145.3	21.8586	4.45013	1.69018e-05	8.19582	3.03489	0.00540251	0.988118	-0.0172449	0.932011	2.63535	1.398	0.0735008
CCL4	1	112.7	113.2	104.8	NA	92	77.1	90.1	87	105.3	96.1	92.3	95.6	94.5	81.7	80.3	63.5	0.785153	-0.348955	0.0151408	0.821988	-0.28281	0.11004	1.13263	0.179678	0.116305	1.08187	0.113534	0.660982
CCL4	3	86.2	78.9	95.3	4.3	163	146.8	163.4	155.4	120	80.6	73.7	109.5	145	177.9	118.9	137	2.37476	1.24778	0.231935	1.50808	0.59271	0.0779625	0.689682	-0.535997	0.78034	1.08604	0.119077	0.660982
CCL4	6	83.4	83.4	76.5	61.4	400.7	243.6	247.6	198.7	77.1	110.1	53.9	49.2	162.5	163.2	100.3	246.9	3.57926	1.83966	0.00140514	2.31795	1.21285	0.0688908	1.0496	0.0698449	0.880404	1.62075	0.696658	0.301197
CCL4	9	95.3	93.3	79.7	70.5	184.7	140.8	208	225.7	68.4	94.5	67.6	79.3	283	140	285.4	267.1	2.24085	1.16405	0.00276931	3.14881	1.6548	0.0052742	1.09361	0.129097	0.805052	0.778268	-0.361662	0.660982
CCL4	13	61	85.2	92.2	151.2	141.5	116.1	131.6	96.4	115.4	95.7	69.6	NA	68.8	80.9	125.8	69.6	1.24641	0.317775	0.245832	0.92207	-0.117052	0.676562	1.04097	0.0579271	0.978626	1.40713	0.492754	0.301197
CCL5	1	156.8	88	180.6	NA	61.6	159.8	107.5	82.2	154.8	185.9	145.7	159.3	178.3	159.6	142.3	152.4	0.724788	-0.464368	0.312818	0.979712	-0.0295705	0.787827	0.878427	-0.187006	0.663478	0.649858	-0.621804	0.208746
CCL5	3	127.8	154.2	118.4	4.9	618.9	288.9	431.2	398	243.7	163.2	146.9	301.1	425.3	465.6	274	411.2	4.28571	2.09954	0.111373	1.84361	0.882531	0.0422996	0.474091	-1.07677	0.498146	1.10209	0.140239	0.824932
CCL5	6	88.8	127.6	27.2	28.9	1204.5	827.6	987.3	779.1	170.9	150.2	91.5	68.4	410.2	417.7	341.6	782.4	13.9394	3.8011	0.00166131	4.058	2.02077	0.00934921	0.566528	-0.819781	0.498146	1.94605	0.960551	0.0684768
CCL5	9	244.5	142.1	58	88.4	934	722.5	892.6	761.7	130.2	139.7	149.2	135.7	1215.9	563.2	1083.7	941.5	6.21163	2.63497	0.00239763	6.85707	2.77759	0.000171172	0.960707	-0.0578323	0.663478	0.870278	-0.200451	0.824932
CCL5	13	75.3	76.5	99.2	72.3	707.6	697.9	291.9	412.6	124.8	167.4	76.8	NA	349	382.3	522.9	315.8	6.52645	2.7063	0.00101776	3.19106	1.67403	0.0104939	0.657114	-0.605785	0.498146	1.34395	0.426478	0.717394
TNF	1	1841.5	1739.5	1352.2	NA	1576.4	1403.2	1566.3	1433.8	1494.9	1739.5	1454.1	1209.4	1168.6	840.7	1280.8	1280.8	0.909101	-0.137488	0.720249	0.775005	-0.367723	0.225195	1.11524	0.15736	0.402157	1.30821	0.387595	0.135431
TNF	3	1678.4	1086.8	1270.6	497.5	1913	902.4	1454.1	1607	2209.3	2066.2	1770.1	1474.5	1321.6	1698.8	1331.8	2025.3	1.2963	0.374396	0.720249	0.848061	-0.237761	0.262679	0.602824	-0.73019	0.296843	0.921443	-0.118034	0.614067
TNF	6	902.4	1709	2265.2	1776.2	3042.2	2588.7	2201.5	3756.7	1352.2	933.2	570.2	311.9	2178.6	2434.7	1995.6	2473.5	1.74199	0.800735	0.190634	2.86737	1.51973	0.0494505	2.10033	1.07062	0.296843	1.276	0.351623	0.313251
TNF	9	2217.4	1901.2	1979.8	1254.8	1360.7	1194.7	1498	1590.2	500.8	1194.7	1807.4	1164.7	3689.7	2058.7	2911.7	3924.7	0.767503	-0.381756	0.41159	2.6962	1.43093	0.0531927	1.57537	0.655691	0.296843	0.448446	-1.15699	0.0136077
TNF	13	1436.8	2153.8	1254.8	3059.2	1636.5	1932.6	1729.5	1698.4	1406.3	351.7	811.7	NA	1574.8	1807.4	1698.4	1209.7	0.885181	-0.175956	0.774811	1.8359	0.876491	0.225195	2.30706	1.20606	0.296843	1.11235	0.153608	0.467478
IFNA	1	34.7929	6.25	6.25	NA	6.25	6.25	6.25	6.25	6.25	6.25	6.25	6.25	6.25	6.25	6.25	6.25	0.466915	-1.09877	0.40637	1	0	1	2.14172	1.09877	0.739512	1	0	1
IFNA	3	25.9988	6.25	6.25	6.25	6.25	6.25	293.42	263.379	6.25	6.25	6.25	9.2474	188.176	214.844	101.404	255.936	12.7221	3.66926	0.40637	27.1583	4.76332	2.62582e-05	1.59832	0.676556	0.867974	0.748722	-0.417498	0.461744
IFNA	6	6.25	6.25	40.4635	42.6066	1174.58	202.781	316.98	325.409	6.25	6.25	6.25	35.5255	73.4685	85.1547	108.185	168.319	21.1337	4.40147	0.0117639	8.01702	3.00307	0.00472489	1.76083	0.816258	0.867974	4.64173	2.21466	0.072159
IFNA	9	48.6598	31.2933	6.25	6.25	45.4378	57.5129	28.2251	42.3451	6.25	6.25	6.25	33.2271	26.5471	6.25	22.5337	51.8266	1.87685	0.908315	0.330953	2.06163	1.04378	0.239907	1.77873	0.830846	0.867974	1.61931	0.695378	0.461744
IFNA	13	6.25	6.25	6.25	6.25	44.1408	65.0211	30.7432	32.7119	6.25	6.25	6.25	NA	25.3237	41.4158	36.5399	61.4776	6.90468	2.78757	0.00016652	6.59028	2.72034	0.00112338	1	0	1	1.04771	0.0672347	0.846323
IFNB1	1	7.8	7.8	7.8	NA	7.8	7.8	7.8	7.8	7.8	7.8	7.8	7.8	7.8	7.8	7.8	7.8	0.711332	-0.491406	1	1	0	1	1.40581	0.491406	1	1	0	1
IFNB1	3	7.8	7.8	7.8	7.8	28.2219	19.7384	7.8	28.6312	7.8	7.8	7.8	228.571	7.8	19.2872	7.8	21.9232	2.70486	1.43555	0.107795	0.225464	-2.14903	0.910039	0.123824	-3.01364	0.595884	1.48549	0.570943	0.58127
IFNB1	6	7.8	7.8	7.8	7.8	7.8	7.8	9.6531	11.2361	7.8	7.8	8.9156	11.2855	7.8	7.8	2.415	7.0757	1.16953	0.225923	0.287255	0.700836	-0.512851	0.55644	0.871482	-0.198458	0.587607	1.45429	0.540317	0.458431
IFNB1	9	7.8	7.8	7.8	7.8	50.2984	6.1691	49.4392	21.0658	7.8	8.7079	3.7193	7.8	7.8	10.9798	39.0353	7.8	4.06963	2.0249	0.181234	2.34112	1.2272	0.55644	1.1132	0.154718	0.595884	1.93511	0.952416	0.58127
IFNB1	13	7.8	7.8	7.8	52.8768	7.8	7.8	7.8	7.8	7.8	3.0561	7.8	NA	7.8	2.6855	7.8	3.606	0.409037	-1.2897	0.355918	0.827465	-0.27323	0.910039	2.88315	1.52764	0.595884	1.42521	0.511175	0.458431
